# Supplementary material for: The Role of TRPA1 Channels in the Central Processing of Odours Contributing to the Behavioural Responses of Mice
Source: Pharmaceuticals (Basel). 2021 Dec 20;14(12):1336. doi: 10.3390/ph14121336 (PMC8703823; doi:10.3390/ph14121336)
Supplement: Supplementary file 1 [file pharmaceuticals-14-01336-s001.zip]

Archive with 1 entries (1 files):
- pharmaceuticals-1504580-supplementary.pdf
